# Supplementary material for: Genome sequence of the sugarcane aphid, Melanaphis sacchari (Hemiptera: Aphididae)
Source: G3 (Bethesda). 2024 Sep 18;14(11):jkae223. doi: 10.1093/g3journal/jkae223 (PMC11540328; doi:10.1093/g3journal/jkae223)
Supplement: jkae223_Supplementary_Data [file jkae223_supplementary_data.zip › Table_S1_G3-2024-405141.xlsx]

## Sheet: Table S1
Table S1. Raw sequence statistics
Data type	Total Reads	Data Size (bp)	Fold Coverage	SRA Number
Nanopore ultra-long reads	54639720	325527166681	~ 915X	SRR17399617; SRR17399618
WGS reads	233271966	34990794900	~ 98X	SRR17399616
RNA-seq reads	66188306	9928245900	\	SRR22746183
Hi-C reads	945082876	141762431400	~ 398X	SRR21203420; SRR21203421
