# Supplementary material for: Genome sequence of the sugarcane aphid, Melanaphis sacchari (Hemiptera: Aphididae)
Source: G3 (Bethesda). 2024 Sep 18;14(11):jkae223. doi: 10.1093/g3journal/jkae223 (PMC11540328; doi:10.1093/g3journal/jkae223)
Supplement: jkae223_Supplementary_Data [file jkae223_supplementary_data.zip › Table_S2_G3-2024-405141.xlsx]

## Sheet: Table S2
Table S2. Assembly statistics of the M. sacchari genome in this study compared to a previous version (GCF_002803265.2)
	A previous version	This study
Statistics	Melanaphis sacchari GCA_002803265.2	NextDenovo assembly	One round of polishing	Allhic and Juicebox scaffolding		Final assembly		Scaffold5
				Before manual curation	After manual curation	Chromosome assembly	Unplaced assembly
Nanopore (depth)	/	~ 915X	/	/	/	/	/	/
NGS (depth)	/	/	~ 98X	/	/	/	/	/
Hi-C (depth)	/	/	/	~ 398X	~ 398X	/	/	/
Assembly level	Scaffold	Contig	Contig	Contig	Chromosome	Chromosome	Scaffold	Scaffold
Number of chromosomes	/	/	/	/	4	4	/	/
Number of contigs	1347	209	209	209	235	85	150	19
Number of scaffolds	/	/	/	/	136	4	132	1
Contig N50 (Mb)	0.275	12.5	12.5	12.5	/	/	/	/
Scaffold N50 (Mb)	3	/	/	/	90.8	90.8	/	/
Assembly length (Mb)	300.3	355.7	356.13	356.1	356.1	304.6 (Four chromosomes)	51.5 (132 scaffolds)	22.4
Length of chromosome (Mb)	/	/	/	/	304.6	304.6 (Four chromosomes)	/	/
Anchor to chromosome	/	/	/	/	85.53% (304.6/356.1 Mb)	85.53% (304.6/356.1 Mb)	/	/
GC%	26.44	27.53	27.5	27.5	27.5	26.79	31.66	31.99
Genome BUSCO	C:95.2%[S:93.6%,D:1.6%],F:1.3%,M:3.5%,n:1367	C:85.5%[S:84.5%,D:1.0%],F:7.2%,M:7.3%,n:1367	C:97.0%[S:95.5%,D:1.5%],F:0.4%,M:2.6%,n:1367	C:97.0%[S:95.5%,D:1.5%],F:0.4%,M:2.6%,n:1367	C:97.0%[S:95.5%,D:1.5%],F:0.4%,M:2.6%,n:1367	C:97.3%[S:95.8%,D:1.5%],F:0.4%,M:2.3%,n:1367(Four chromosomes)	C:0.1%[S:0.1%,D:0.0%],F:0.1%,M:99.8%,n:1367	C:0.0%[S:0.0%,D:0.0%],F:0.0%,M:100.0%,n:1367
Protein-coding number	12320	/	/	/	15186	12530 (Four chromosomes)	2656	1321
Transcript mean length (bp)	1035	/	/	/	1440	1533 (Four chromosomes)	986	1040.3
Gene BUSCO (n=1367)	C:95.3%[S:64.1%,D:31.2%],F:2.0%,M:2.7%,n:1367	/	/	/	C:95.8%[S:93.3%,D:2.5%],F:0.7%,M:3.5%,n:1367(Four chromosomes)	C:95.8%[S:93.3%,D:2.5%],F:0.7%,M:3.5%,n:1367(Four chromosomes)	C:0.5%[S:0.5%,D:0.0%],F:0.0%,M:99.5%,n:1367	C:0.0%[S:0.0%,D:0.0%],F:0.0%,M:100.0%,n:1367
*Chromosome assembly consists of four chromosomes (MSAC_01, MSAC_02, MSAC_03, and MSAC_04), and the unplaced assembly is composed of 132 scaffolds (150 contigs), which made up our final assembly.
*The last column contains statistical information for scaffold 5 out of the 132 scaffolds.
