# Supplementary material for: Genome sequence of the sugarcane aphid, Melanaphis sacchari (Hemiptera: Aphididae)
Source: G3 (Bethesda). 2024 Sep 18;14(11):jkae223. doi: 10.1093/g3journal/jkae223 (PMC11540328; doi:10.1093/g3journal/jkae223)
Supplement: jkae223_Supplementary_Data [file jkae223_supplementary_data.zip › Table_S3_G3-2024-405141.xlsx]

## Sheet: Table S3
Table S3. Transposon annotation of the M. sacchari genome
The proportion of TE in chromosome assembly (Four chromosomes)					The proportion of TE in scaffold5					The proportion of TE in total scaffolds
Class	Counts	Length	Percent		Class	Counts	Length	Percent		Class	Counts	Length	Percent
DNA	2343	398773	0.0013		DNA	816	376634	0.0168		DNA	4081	1251279	0.0035
DNA/CMC-EnSpm	311	153807	0.0005		DNA/CMC-EnSpm	214	141260	0.0063		DNA/CMC-EnSpm	790	491466	0.0014
DNA/Ginger-2	1846	575219	0.0019		DNA/Ginger-2	186	98122	0.0044		DNA/Ginger-2	2210	770791	0.0022
DNA/Kolobok-E	205	51119	0.0002		DNA/Kolobok-E	414	144003	0.0064		DNA/Kolobok-E	1025	330621	0.0009
DNA/Kolobok-Hydra	37	11425	0		DNA/Kolobok-Hydra	73	22659	0.001		DNA/Kolobok-Hydra	179	56541	0.0002
DNA/Kolobok-T2	128	40203	0.0001		DNA/Kolobok-T2	61	49477	0.0022		DNA/Kolobok-T2	248	122610	0.0003
DNA/MULE-MuDR	6661	1763697	0.0058		DNA/MULE-MuDR	777	472323	0.0211		DNA/MULE-MuDR	8341	2763352	0.0078
DNA/MULE-NOF	274	51024	0.0002		DNA/MULE-NOF	120	77170	0.0034		DNA/MULE-NOF	513	193737	0.0005
DNA/Maverick	1335	857591	0.0028		DNA/Maverick	585	616177	0.0275		DNA/Maverick	2745	2429716	0.0068
DNA/Merlin	552	175207	0.0006		DNA/Merlin	44	19843	0.0009		DNA/Merlin	643	217721	0.0006
DNA/P	719	204881	0.0007		DNA/P	414	222696	0.0099		DNA/P	1565	662018	0.0019
DNA/PIF-Harbinger	726	165236	0.0005		DNA/PIF-Harbinger	451	304672	0.0136		DNA/PIF-Harbinger	1661	811857	0.0023
DNA/PiggyBac	540	210205	0.0007		DNA/PiggyBac	373	219712	0.0098		DNA/PiggyBac	1310	670205	0.0019
DNA/Sola-1	550	185525	0.0006		DNA/Sola-1	172	104812	0.0047		DNA/Sola-1	952	420393	0.0012
DNA/TcMar-Mariner	630	135005	0.0004		DNA/TcMar-Mariner	112	28982	0.0013		DNA/TcMar-Mariner	863	216650	0.0006
DNA/TcMar-Pogo	1608	408291	0.0013		DNA/TcMar-Pogo	170	65906	0.0029		DNA/TcMar-Pogo	1967	552919	0.0016
DNA/TcMar-Tc1	1244	412682	0.0014		DNA/TcMar-Tc1	198	86633	0.0039		DNA/TcMar-Tc1	1757	622438	0.0017
DNA/TcMar-Tigger	647	121594	0.0004		DNA/TcMar-Tigger	57	21534	0.001		DNA/TcMar-Tigger	740	156625	0.0004
DNA/TcMar-m44	261	143999	0.0005		DNA/TcMar-m44	337	223683	0.01		DNA/TcMar-m44	913	579776	0.0016
DNA/hAT	475	57279	0.0002		DNA/hAT	84	29858	0.0013		DNA/hAT	637	105230	0.0003
DNA/hAT-Ac	1700	311108	0.001		DNA/hAT-Ac	294	165957	0.0074		DNA/hAT-Ac	2314	650838	0.0018
DNA/hAT-Blackjack	1291	298775	0.001		DNA/hAT-Blackjack	319	203035	0.0091		DNA/hAT-Blackjack	1915	706529	0.002
DNA/hAT-Charlie	7510	969435	0.0032		DNA/hAT-Charlie	750	414674	0.0185		DNA/hAT-Charlie	9164	1827777	0.0051
DNA/hAT-Tag1	305	49345	0.0002		DNA/hAT-Tag1	73	30518	0.0014		DNA/hAT-Tag1	444	115875	0.0003
DNA/hAT-Tip100	7541	2249462	0.0074		DNA/hAT-Tip100	2300	1526277	0.0681		DNA/hAT-Tip100	12177	5425053	0.0152
DNA/hAT-hAT19	2649	694997	0.0023		DNA/hAT-hAT19	358	167398	0.0075		DNA/hAT-hAT19	3497	1085836	0.003
DNA/hAT-hATm	148	59084	0.0002		DNA/hAT-hATm	192	114075	0.0051		DNA/hAT-hATm	547	298192	0.0008
LINE/CR1	561	208996	0.0007		LINE/CR1	83	62227	0.0028		LINE/CR1	745	359902	0.001
LINE/I	1588	894356	0.0029		LINE/I	199	245413	0.0109		LINE/I	1993	1388949	0.0039
LINE/I-Jockey	3904	1538455	0.0051		LINE/I-Jockey	304	383216	0.0171		LINE/I-Jockey	4579	2372958	0.0067
LINE/L2	297	122247	0.0004		LINE/L2	24	24946	0.0011		LINE/L2	360	175335	0.0005
LINE/R1	1204	1027911	0.0034		LINE/R1	809	1181482	0.0527		LINE/R1	2972	3568795	0.01
LINE/RTE-BovB	931	429657	0.0014		LINE/RTE-BovB	193	258187	0.0115		LINE/RTE-BovB	1344	980889	0.0028
LTR/Copia	126	18762	0.0001		LTR/Copia	26	25355	0.0011		LTR/Copia	180	78749	0.0002
LTR/Gypsy	1283	1191733	0.0039		LTR/Gypsy	853	1169045	0.0521		LTR/Gypsy	3065	3682678	0.0103
LTR/Pao	1103	641844	0.0021		LTR/Pao	333	330761	0.0148		LTR/Pao	1841	1399759	0.0039
RC/Helitron	2516	591096	0.0019		RC/Helitron	675	424218	0.0189		RC/Helitron	3922	1504299	0.0042
Unknown	133504	32188279	0.1057		Unknown	7568	2637585	0.1176		Unknown	151357	38974061	0.1094
Simple repeat	134	7669	0		Simple repeat	28	2413	0.0001		Simple repeat	189	12542	0
Total	189387	49615973	0.1629		Total	21039	12692938	0.5661		Total	235745	78034961	0.2191
