# Supplementary material for: Genome sequence of the sugarcane aphid, Melanaphis sacchari (Hemiptera: Aphididae)
Source: G3 (Bethesda). 2024 Sep 18;14(11):jkae223. doi: 10.1093/g3journal/jkae223 (PMC11540328; doi:10.1093/g3journal/jkae223)
Supplement: jkae223_Supplementary_Data [file jkae223_supplementary_data.zip › Table_S4_G3-2024-405141.xlsx]

## Sheet: Table S4
Table S4. Function annotation of protein-coding genes in M. sacchari
Database	Number of protein-coding genes without annotation	Number of protein-coding genes with annotation	Percent of protein-coding gene with annotation
OMA	2451	9899	0.802
PFAMS	3164	9186	0.744
GO	4983	7367	0.597
KEGG	5696	6654	0.539
