# Supplementary material for: Genome sequence of the sugarcane aphid, Melanaphis sacchari (Hemiptera: Aphididae)
Source: G3 (Bethesda). 2024 Sep 18;14(11):jkae223. doi: 10.1093/g3journal/jkae223 (PMC11540328; doi:10.1093/g3journal/jkae223)
Supplement: jkae223_Supplementary_Data [file jkae223_supplementary_data.zip › Table_S5_G3-2024-405141.xlsx]

## Sheet: Table S5
Table S5. Assembly statistics of twenty-five species in Hemiptera
Statistics		Acyrthosiphon pisum	Aphis fabae	Aphis glycines	Aphis gossypii	Aphis thalictri	Bemisia tabaci	Brachycaudus cardui	Brachycaudus helichrysi	Brachycaudus klugkisti	Brevicoryne brassicae	Diuraphis noxia	Eriosoma lanigerum	Macrosiphum albifrons	Metopolophium dirhodum	Myzus cerasi	Myzus ligustri	Myzus lythri	Myzus persicae	Myzus varians	Pentalonia nigronervosa	Phorodon humuli	Rhopalosiphum maidis	Rhopalosiphum padi	Sitobion avenae	Sitobion miscanthi
Assembly level		Chromosome	Chromosome	Scaffold	Chromosome	Scaffold	Chromosome	Scaffold	Scaffold	Scaffold	Chromosome	Scaffold	Chromosome	Chromosome	Chromosome	Scaffold	Scaffold	Scaffold	Chromosome	Scaffold	Scaffold	Chromosome	Chromosome	Chromosome	Chromosome	Chromosome
Number of chromosomes		4	4	/	4	/	10	/	/	/	8	/	6	5	9	/	/	/	6	/	/	6	4	4	9	9
Number of scaffold		557	373	941	10850	351	150	15055	14857	15105	15790	22513	7146	1309	67	49286	17355	10894	360	8197	18348	8449	220	4292	14626	833
Assembled length (bp)		525769313	368276426	303155567	350464409	363271533	609949642	347409635	336120010	342545596	355793154	344371718	334868377	553610527	480811620	405711039	349596084	327811483	395142899	327999708	375348459	329899276	326023155	316071251	368951294	403068467
Chromosome length (bp)		516343808	353983206	/	281972519	/	595757429	/	/	/	310078836	/	305939907	540189062	473645841	/	/	/	383538171	/	/	303022805	320703589	299200044	292823880	382718632
Scaffold N50 (bp)		164566816	95798667	2507488	56905000	37360832	57159704	187837	174552	99600	41382134	59021	62861676	184866967	41762923	23273	74669	232050	69480500	239570	103994	59716478	93298903	89043589	29838225	37523352
GC content (%)		29.63	27.66	27.39	27.52	27.82	39.67	29.36	29.37	29.49	28.97	28.7	25.35	29.94	30.23	29.86	29.94	29.78	30.18	29.96	28.64	30	27.69	27.37	29.65	30.1
Genome BUSCO		96.4% (S:93.9%,D:2.5%)	96.4% (S:94.1%,D:2.3%)	95.1% (S:92.0%,D:3.1%)	96.4% (S:94.1%,D:2.3%)	97.0% (S:94.6%,D:2.4%)	96.9% (S:94.8%,D:2.1%)	97.0% (S:94.9%,D:2.1%)	96.8% (S:94.3%,D:2.5%)	96.8% (S:95.0%,D:1.8%)	95.9% (S:93.7%,D:2.2%)	95.4% (S:93.6%,D:1.8%)	96.9% (S:95.2%,D:1.7%)	96.2% (S:93.2%,D:3.0%)	96.0% (S:93.1%,D:2.9%)	93.2% (S:89.4%,D:3.8%)	96.4% (S:93.8%,D:2.6%)	96.7% (S:94.4%,D:2.3%)	96.2% (S:94.0%,D:2.2%)	96.6% (S:94.6%,D:2.0%)	95.9% (S:94.2%,D:1.7%)	96.6% (S:95.0%,D:1.6%)	94.9% (S:92.9%,D:2.0%)	97.0% (S:94.6%,D:2.4%)	94.6% (S:92.5%,D:2.1%)	95.9% (S:92.8%,D:3.1%)
Number of genes		31244	22269	19750	25425	20602	14347	19616	17654	22448	20349	20812	28188	31435	21365	28688	20195	16659	27870	17110	27696	17164	12060	17090	20009	22125
Mean CDS length (bp)		1390.73	1406.52	1188.97	1364.19	1424.98	1580.12	1217.52	1244	1214.62	1255.2	1147.26	985.3	1487.95	1490.06	949.03	1260.33	1268.22	1468.8	1304.54	963.49	1290.98	1591.27	1351.01	1192.72	1419.34
Mean gene length (bp)		7514.5	7629.22	5348.29	6603.16	9158.81	20039.9	7384.88	7326.79	6245.12	7231.53	7058.13	3351.02	8313.98	12087.9	2651.41	6676.12	7689.71	7422.58	7805.93	4268.05	8065.23	14012.3	8717.82	7243.19	7639.24
Mean exon length (bp)		314.07	308.46	206.54	318.06	291.67	384.88	299.74	291.33	295.64	270.12	307.47	238.56	306.16	312.57	255.38	283.77	282.58	376.81	286.26	214.08	298.51	315.23	318.08	291.18	320.68
Gene BUSCO		95.8% (S:90.3%,D:5.5%)	96.9% (S:92.8%,D:4.1%)	95.0% (S:81.8%,D:13.2%)	96.8% (S:93.6%,D:3.2%)	96.9% (S:93.2%,D:3.7%)	95.6% (S:87.0%,D:8.6%)	96.8% (S:93.9%,D:2.9%)	96.4% (S:93.3%,D:3.1%)	96.3% (S:93.8%,D:2.5%)	96.4% (S:92.1%,D:4.3%)	95.7% (S:93.1%,D:2.6%)	95.0% (S:92.8%,D:2.2%)	96.7% (S:91.1%,D:5.6%)	97.6% (S:61.7%,D:35.9%)	86.7% (S:83.8%,D:2.9%)	96.6% (S:93.2%,D:3.4%)	96.4% (S:92.8%,D:3.6%)	95.7% (S:91.5%,D:4.2%)	97.0% (S:94.1%,D:2.9%)	95.2% (S:92.9%,D:2.3%)	96.7% (S:93.6%,D:3.1%)	97.8% (S:65.2%,D:32.6%)	96.7% (S:93.3%,D:3.4%)	94.3% (S:90.6%,D:3.7%)	95.0% (S:90.3%,D:4.7%)
TE density	DNA	0.0477483	0.0433132	0.0172572	0.00832158	0.0412707	0.0254198	0.0231056	0.0191459	0.0378091	0.0121944	0.0246683	0.022104	0.0680807	0.0585578	0.0373596	0.0322423	0.0181826	0.0519043	0.0244616	0.0358812	0.0110769	0.0212661	0.00838206	0.0116084	0.0357437
	LINE	0.0246804	0.0114539	0.00520432	0.00283779	0.0194641	0.0141105	0.0141207	0.0110284	0.0173411	0.0142798	0.0217746	0.0157151	0.0249758	0.0257602	0.0177319	0.0165465	0.0124572	0.0159685	0.0168727	0.0258181	0.014292	0.00785429	0.00699334	0.00937051	0.0165738
	LTR	0.0205446	0.0117957	0.00504866	0.00015482	0.0113145	0.00545583	0.00356366	0.00170773	0.00509303	0.00292748	0.00550932	0.00681765	0.0282852	0.0195498	0.00650757	0.00718629	0.000644718	0.0216115	0.00405881	0.00497815	0.000580504	0.00202262	0.000362543	0.000978848	0.00975894
	RC/Helitron	0.00993411	0.00563394	0.00223828	0.00142791	0.00421484	0.00924247	0.00251865	0.00368418	0.00426165	0.00601638	0.00484624	0.000304664	0.0136339	0.00879193	0.0039484	0.00497653	0.00254522	0.00457084	0.00347079	0.00752143	0.00260925	0.000535585	0.0014271	0.00867178	0.00677418
	Other	0.000280052	0.00022535	0.000217646	0	0.00125287	8.49513e-05	2.75181e-05	8.3149e-05	1.07507e-05	5.74112e-05	0.000105838	3.92267e-05	2.25643e-05	0.0001317	0.000115832	0.000108556	5.66536e-05	8.39499e-05	3.9986e-05	8.7263e-06	5.23294e-05	0.00012384	0.000194054	2.12141e-05	0.000278983
	Unknown	0.269538	0.154441	0.0986381	0.083994	0.176319	0.437835	0.149171	0.151239	0.134138	0.159285	0.166932	0.158896	0.268155	0.251784	0.177042	0.159391	0.137735	0.159361	0.141974	0.163749	0.125519	0.138209	0.103268	0.180288	0.213976
	Total	0.372726	0.226863	0.128604	0.0967361	0.253836	0.492148	0.192507	0.186888	0.198654	0.194761	0.223837	0.203877	0.403153	0.364576	0.242706	0.220451	0.171621	0.253501	0.190878	0.237956	0.15413	0.170011	0.120627	0.210939	0.283105
